# Supplementary material for: A Multi-Analytical Approach for Studying the Effect of New LED Lighting Systems on Modern Paints: Chemical Stability Investigations
Source: Polymers (Basel). 2021 Dec 17;13(24):4441. doi: 10.3390/polym13244441 (PMC8707339; doi:10.3390/polym13244441)
Supplement: Supplementary file 1 [file polymers-13-04441-s001.zip]

Archive with 1 entries (1 files):
- polymers-1478437-supplementary.pdf
